# Supplementary material for: Structural and Photoelectronic Properties of κ-Ga2O3 Thin Films Grown on Polycrystalline Diamond Substrates
Source: Materials (Basel). 2024 Jan 22;17(2):519. doi: 10.3390/ma17020519 (PMC10820879; doi:10.3390/ma17020519)
Supplement: Supplementary file 1 [file materials-17-00519-s001.zip]

Archive with 1 entries (1 files):
- materials-2807625-supplementary.pdf
